# Supplementary material for: The Long-Term Effects of Barren Land Afforestation on Plant Productivity, Soil Fertility, and Soil Moisture in China: A Meta-Analysis
Source: Plants (Basel). 2024 Jun 11;13(12):1614. doi: 10.3390/plants13121614 (PMC11207343; doi:10.3390/plants13121614)
Supplement: Supplementary file 1 [file plants-13-01614-s001.zip]

Archive with 1 entries (1 files):
- plants-3041943-supplementary.pdf
